# Supplementary material for: Novel anti-virulence strategy against Helicobacter pylori using Lactiplantibacillus plantarum cell-free supernatants
Source: Front Microbiol. 2026 Jul 3;17:1881796. doi: 10.3389/fmicb.2026.1881796 (PMC13376313; doi:10.3389/fmicb.2026.1881796)
Supplement: Supplementary file 2 [file Table_2.xlsx]

## Sheet: Sheet1
				Species
Supplementary Table 2. Total differentially identified proteins, including LC-MS/MS data, were classified according to their functions annotated in the database of Uniprot and GO annotations.
Sequence	Entry	Protein names	Gene Names (primary)	Species	Organism	Peptides	AAs	MW [kDa]	Coverage [%]	Signal peptide	Transmembrane	MOONPROT	Subcellular location [CC]	Gene Ontology (cellular component)	Gene Ontology (biological process)	Gene Ontology (molecular function)
SGLVVYSLEGK; YDFPLNGK; VDIAAASNR; NTIEIYAIDGK; YYAMVTGK; EGEFEQYELNADK; FSAEPDGGSNGTVIDR	A0A2R4KWN2	Phytase		LACPN	Lactiplantibacillus plantarum		279	25.7	29				.	.	.	3-phytase activity (GO:0016158)
SGLVVYSLEGK; YDFPLNGK; VDIAAASNR; NTIEIYAIDGK; YYAMVTGK; EGEFEQYELNADK; FSAEPDGGSNGTVIDR	A0A2R4KWN1	Phytase		LACPN	Lactiplantibacillus plantarum		233	30.5	35				.	.	.	3-phytase activity (GO:0016158)
YAESFGATGLR	A0A0G9FA99	Acetolactate synthase		LACPN	Lactiplantibacillus plantarum		560	61.2	2				Acetolactate synthase complex (GO:0005948)	Acetolactate synthase complex (GO:0005948)	Butanediol metabolic process (GO:0034077); Isoleucine biosynthetic process (GO:0009097); L-valine biosynthetic process (GO:0009099)	Acetolactate synthase activity (GO:0003984); Flavin adenine dinucleotide binding (GO:0050660); Magnesium ion binding (GO:0000287); Thiamine pyrophosphate binding (GO:0030976)
GLSIADALPGGKDR	A0AAX1K996	Glycoside hydrolase family 1 protein		LACPN	Lactiplantibacillus plantarum		480	54.5	3				.	.	.	Hydrolase activity (GO:0016787)
GLSIADALPGGKDR	A0A0M4RT85	Beta-glucosidase	BglB	LACPN	Lactiplantibacillus plantarum		482	54.7	3				Cytosol (GO:0005829)	Cytosol (GO:0005829)	Carbohydrate catabolic process (GO:0016052)	6-phospho-beta-glucosidase activity (GO:0008706)
GLSIADALPGGKDR	A0A0G9FHV3	6-phospho-beta-glucosidase		LACPN	Lactiplantibacillus plantarum		480	54.5	3				Cytosol (GO:0005829)	Cytosol (GO:0005829)	Carbohydrate catabolic process (GO:0016052)	Beta-glucosidase activity (GO:0008422)
KQLMGESEGKDQ	A0A1A0DFL1	Glucose-6-phosphate isomerase	Pgi	LACPN	Lactiplantibacillus plantarum		450	49.8	5			x	Cytoplasm (GO:0005737)	Cytosol (GO:0005829)	Gluconeogenesis (GO:0006094 ); Glucose 6-phosphate metabolic process (GO:0051156 ); Glycolytic process (GO:0006096)	Carbohydrate derivative binding (GO:0097367); Glucose-6-phosphate isomerase activity (GO:0004347); Monosaccharide binding (GO:0048029)
KQLMGESEGKDQ	A0AB34XWL7	Glucose-6-phosphate isomerase		LACPN	Lactiplantibacillus plantarum		450	49.9	3			x	.	.	.	.
KQLMGESEGKDQ	A0AAQ0YVT3	Glucose-6-phosphate isomerase	Pgi	LACPN	Lactiplantibacillus plantarum		450	49.8	3			x	Cytoplasm (GO:0005737)	Cytosol (GO:0005829)	Gluconeogenesis (GO:0006094 ); Glucose 6-phosphate metabolic process (GO:0051156 ); Glycolytic process (GO:0006096)	Carbohydrate derivative binding (GO:0097367); Glucose-6-phosphate isomerase activity (GO:0004347); Monosaccharide binding (GO:0048029)
KQLMGESEGKDQ	A0A165RQS7	Glucose-6-phosphate isomerase		LACPN	Lactiplantibacillus plantarum		265	29.4	5			x	Cytosol (GO:0005829)	Cytosol (GO:0005829)	Gluconeogenesis (GO:0006094 ); Glucose 6-phosphate metabolic process (GO:0051156 ); Glycolytic process (GO:0006096)	Carbohydrate derivative binding (GO:0097367); Glucose-6-phosphate isomerase activity (GO:0004347); Monosaccharide binding (GO:0048029)
KQLMGESEGKDQ	A0AAW3RDI7	Glucose-6-phosphate isomerase		LACPN	Lactiplantibacillus plantarum		265	29.4	3			x	.	.	.	Isomerase activity (GO:0016853)
KVADAMLAQGLV	A0A165RKM2	Glutamate dehydrogenase		LACPN	Lactiplantibacillus plantarum		448	48.6	3			x	Cytosol (GO:0005829)	Cytosol (GO:0005829)	Glutamate biosynthetic process (GO:0006537)	Glutamate dehydrogenase (NAD+) activity (GO:0004352); Glutamate dehydrogenase (NADP+) activity (GO:0004354); Nucleotide binding (GO:0000166)
KVADAMLAQGLV	A0A166DTK5	Glutamate dehydrogenase	GdhA	LACPN	Lactiplantibacillus plantarum		448	48.6	3			x	Cytosol (GO:0005829)	Cytosol (GO:0005829)	Glutamate biosynthetic process (GO:0006537)	Glutamate dehydrogenase (NAD+) activity (GO:0004352); Glutamate dehydrogenase (NADP+) activity (GO:0004354)
KVADAMLAQGLV	A0AAW3RHH9	Glutamate dehydrogenase		LACPN	Lactiplantibacillus plantarum		448	48.6	3			x	.	.	.	.
KVADAMLAQGLV	A0AAX1K6G4	Glutamate dehydrogenase	GdhA	LACPN	Lactiplantibacillus plantarum		451	48.9	3			x	.	.	.	Oxidoreductase activity (GO:0016491)
ANQLSFPGQR	A0A346KI04	Glutamate dehydrogenase	Gdh	LACPN	Lactiplantibacillus plantarum		258	27.5	5			x	Cytosol (GO:0005829)	Cytosol (GO:0005829)	Glutamate biosynthetic process (GO:0006537)	Glutamate dehydrogenase (NADP+) activity (GO:0004354)
ANQLSFPGQR	A0A346KI53	Glutamate dehydrogenase	Gdh	LACPN	Lactiplantibacillus plantarum		211	22.6	5			x	Cytosol (GO:0005829)	Cytosol (GO:0005829)	Glutamate biosynthetic process (GO:0006537)	Glutamate dehydrogenase (NADP+) activity (GO:0004354)
ANQLSFPGQR	A0A110A0L5	Glutamate dehydrogenase	Gdh	LACPN	Lactiplantibacillus plantarum		188	20.1	5			x	Cytosol (GO:0005829)	Cytosol (GO:0005829)	Glutamate biosynthetic process (GO:0006537)	Glutamate dehydrogenase (NADP+) activity (GO:0004354)
TNNTAKMMASTKR	A0AAX1K604	Phage tail tape measure protein		LACPN	Lactiplantibacillus plantarum		1801	193.7	1				.	.	Viral release from host cell (GO:0019076)
YDPQKDIR	A0A1E3KSX6	Glycosyltransferase		LACPN	Lactiplantibacillus plantarum		305	34.9	3				.	.	.	Glycosyltransferase activity (GO:0016757)
DEDANAVK	A0A1E3KN90	Protein-N(Pi)-phosphohistidine--sugar phosphotransferase	BglF	LACPN	Lactiplantibacillus plantarum		665	69.5	2				Plasma membrane (GO:0005886)	Plasma membrane (GO:0005886)	Phosphoenolpyruvate-dependent sugar phosphotransferase system (GO:0009401); Trehalose transport (GO:0015771)	kinase activity (GO:0016301); Protein-N(PI)-phosphohistidine-sugar phosphotransferase activity (GO:0008982); Protein-phosphocysteine-trehalose phosphotransferase system transporter activity (GO:0090589)
DEDANAVK	A0A165C255	PTS system, trehalose-specific IIBC component		LACPN	Lactiplantibacillus plantarum		665	69.5	2		x		Plasma membrane (GO:0005886)	Plasma membrane (GO:0005886)	Phosphoenolpyruvate-dependent sugar phosphotransferase system (GO:0009401); Trehalose transport (GO:0015771)	kinase activity (GO:0016301); Protein-N(PI)-phosphohistidine-sugar phosphotransferase activity (GO:0008982); Protein-phosphocysteine-trehalose phosphotransferase system transporter activity (GO:0090589)
SLASINQQIKR	A0AAW3RAK0	Zinc ABC transporter periplasmic-bindingprotein ZnuA		LACPN	Lactiplantibacillus plantarum		303	33.6	27	x			Cell envelope (GO:0030313)		Zinc ion transport (GO:0006829); Cell adhesion (GO:0007155)	Metal ion binding (GO:0046872)
SLASINQQIKR	A0A162GAC1	Zinc ABC transporter periplasmic-bindingprotein ZnuA		LACPN	Lactiplantibacillus plantarum		303	33.6	27	x			Cell envelope (GO:0030313)		Zinc ion transport (GO:0006829); Cell adhesion (GO:0007155)	Metal ion binding (GO:0046872)
FNVKEANPK	A0A0M0CFP8	Nuclease SbcCD subunit D	SbcD	LACPN	Lactiplantibacillus plantarum		393	44.4	23				.	.	DNA replication (GO:0006260); DNA recombination (GO:0006310)	Endonuclease activity (GO:0004519); 3'-5' exonuclease activity (GO:0008408)
FNVKEANPK	A0AAX1K5W8	Nuclease SbcCD subunit D	SbcD	LACPN	Lactiplantibacillus plantarum		393	44.4	23				.	.	DNA replication (GO:0006260); DNA recombination (GO:0006310)	Endonuclease activity (GO:0004519)
FNVKEANPK	A0AAW3RFK8	Nuclease SbcCD subunit D	SbcD	LACPN	Lactiplantibacillus plantarum		393	44.4	23				.	.	DNA replication (GO:0006260); DNA recombination (GO:0006310)	Endonuclease activity (GO:0004519)
FNVKEANPK	A0A192YN14	Nuclease SbcCD subunit D	SbcD	LACPN	Lactiplantibacillus plantarum		393	44.3	23				.	.	DNA replication (GO:0006260); DNA recombination (GO:0006310)	Endonuclease activity (GO:0004519); 3'-5' exonuclease activity (GO:0008408)
FNVKEANPK	A0AB34Y6S8	Nuclease SbcCD subunit D		LACPN	Lactiplantibacillus plantarum		393	44.4	23				.	.	.	.
AMPFTAMLGKVSK	A0A165S412	Oligopeptide ABC transporter periplasmicoligopeptide-binding protein OppA		LACPN	Lactiplantibacillus plantarum		547	59.9	3				Cell envelope (GO:0030313)	ATP-binding cassette (ABC) transporter complex (GO:0043190); Cell envelope (GO:0030313); Periplasmic space (GO:0042597)	Peptide transport (GO:0015833)	Peptide transmembrane transporter activity (GO:1904680)
AMPFTAMLGKVSK	A0AAX1K9P8	Peptide ABC transporter substrate-binding protein		LACPN	Lactiplantibacillus plantarum		547	59.8	3				Cell envelope (GO:0030313)	ATP-binding cassette (ABC) transporter complex (GO:0043190); Outer membrane-bounded periplasmic space ((GO:0030288))	Peptide transport (GO:0015833)	Peptide transmembrane transporter activity (GO:1904680)
AMPFTAMLGKVSK	A0A1E3KN24	Dipeptide-binding protein DppE		LACPN	Lactiplantibacillus plantarum		547	59.8	3				Cell envelope (GO:0030313)	ATP-binding cassette (ABC) transporter complex (GO:0043190); Cell envelope (GO:0030313); Periplasmic space (GO:0042597)	Peptide transport (GO:0015833); Transmembrane transport (GO:0055085)	Peptide transmembrane transporter activity (GO:1904680)
AMPFTAMLGKVSK	A0AAW3RFX8	Oligopeptide ABC transporter periplasmicoligopeptide-binding protein OppA		LACPN	Lactiplantibacillus plantarum		547	59.8	3				Cell envelope (GO:0030313)	.	.	.
ADGAVDRFNK	A0A0G9GTC0	Large ribosomal subunit protein bL31B	RpmE2	LACPN	Lactiplantibacillus plantarum		81	9.1	10				Ribonucleoprotein complex [GO:1990904]; Ribosome [GO:0005840	Ribonucleoprotein complex [GO:1990904]; Ribosome [GO:0005840	Translation [GO:0006412]	Structural constituent of Ribosome [GO:0003735]
TISQEDDAA	A0A0M0CLD9	Multidrug efflux MFS transporter		LACPN	Lactiplantibacillus plantarum		494	53.9	10		x		Membrane (GO:0016020)	Plasma membrane (GO:0005886)		Transmembrane transporter activity (GO:0022857)
ALVSSHNIADK	A0A1E3KS84	CDP-ribitol ribitolphosphotransferase		LACPN	Lactiplantibacillus plantarum		632	73.3	3				Membrane (GO:0016020)	Plasma membrane (GO:0005886)	Teichoic acid biosynthetic process (GO:0019350)	CDP-glycerol glycerophosphotransferase activity (GO:0047355); CDP-ribitol ribitolphosphotransferase activity (GO:0047356)
ALVSSHNIADK	A0A166IGX4	Putative polyribitolphosphotransferase		LACPN	Lactiplantibacillus plantarum		632	73.3	3				Membrane (GO:0016020)	Plasma membrane (GO:0005886)	Teichoic acid biosynthetic process (GO:0019350)	CDP-glycerol glycerophosphotransferase activity (GO:0047355)
ALVSSHNIADK	A0AAX1K519	CDP-glycerol glycerophosphotransferase family protein		LACPN	Lactiplantibacillus plantarum		631	72.6	3				Membrane (GO:0016020)	Membrane (GO:0016020)		CDP-glycerol glycerophosphotransferase activity (GO:0047355)
ALVSSHNIADK	A0AAP1JHN0	Polyribitolphosphotransferase		LACPN	Lactiplantibacillus plantarum		631	72.6	3				Membrane (GO:0016020)	Plasma membrane (GO:0005886)	Teichoic acid biosynthetic process (GO:0019350)	CDP-glycerol glycerophosphotransferase activity (GO:0047355)
VFLDQSR	A0A1C9HK74	Cellulase	Cel1	LACPN	Lactiplantibacillus plantarum		242	27	4				.	.	Cellulose catabolic process (GO:0030245); Polysaccharide catabolic process (GO:0000272); Glucan catabolic process (GO:0009251)	Cellulase activity (GO:0008810); Hydrolase activity, hydrolyzing O-glycosyl compounds (GO:0004553)
QNNLIPVLVK	A0A1E3KML2	Terminase		LACPN	Lactiplantibacillus plantarum		567	64.8	2				.	.	.	Endonuclease activity (GO:0004519)
QNNLIPVLVK	A0AB34Y5R4	Prophage Lp3 protein 15 terminase largesubunit		LACPN	Lactiplantibacillus plantarum		567	64.8	2				.	.	.	Endonuclease activity (GO:0004519)
QNNLIPVLVK	A0AAW3RCV7	Prophage Lp3 protein 15 terminase largesubunit		LACPN	Lactiplantibacillus plantarum		306	35.1	2				.	.	.	Endonuclease activity (GO:0004519)
FAEQLQELSVDASR	A0A1A0DGA5	Alpha-L-rhamnosidase		LACPN	Lactiplantibacillus plantarum		190	21.6	10				.	.	.	Alpha-L-rhamnosidase activity (GO:0030596)
FAEQLQELSVDASR	A0A165RHF8	Alpha-L-rhamnosidase		LACPN	Lactiplantibacillus plantarum		190	21.6	10				.	.	.	Alpha-L-rhamnosidase activity (GO:0030596)
FAEQLQELSVDASR	A0AAP1EGD5	Alpha-L-rhamnosidase		LACPN	Lactiplantibacillus plantarum		190	21.6	10				.	.	.	Alpha-L-rhamnosidase activity (GO:0030596)
IDGHEIAR	A0A165RVR6	NlpC/P60 domain-containing protein		LACPN	Lactiplantibacillus plantarum		398	43.1	3		x		Membrane (GO:0016020)	Membrane (GO:0016020)		Cysteine-type peptidase activitySource:UniProtKB-KW (GO:0008234)
MFKFIK	A0A165S4P6	Mobile element protein		LACPN	Lactiplantibacillus plantarum		47	5.5					.	.	.	.
VLGQALMADAVK	A0AAP4AMU0	Tryptophan synthase beta chain	TrpB	LACPN	Lactiplantibacillus plantarum		399	43.2	3				Cytoplasm [GO:0005737]	Cytoplasm [GO:0005737]	L-tryptophan metabolic process (GO:0006568); L-tryptophan biosynthetic process (GO:0000162)	Tryptophan synthase activity (GO:0004834)
VLGQALMADAVK	A0A165QC84	Tryptophan synthase beta chain	TrpB	LACPN	Lactiplantibacillus plantarum		399	43.2	3				Cytoplasm [GO:0005737]	Cytoplasm [GO:0005737]	L-tryptophan metabolic process (GO:0006568)	Tryptophan synthase activity (GO:0004834)
VLGQALMADAVK	A0A0L7Y286	Tryptophan synthase beta chain	TrpB	LACPN	Lactiplantibacillus plantarum		399	43.2	3				Cytoplasm [GO:0005737]	Cytoplasm [GO:0005737]	L-tryptophan metabolic process (GO:0006568)	Tryptophan synthase activity (GO:0004834)
KLDVKDISEK	A0AB34Y2I1	Transcription-repair-coupling factor		LACPN	Lactiplantibacillus plantarum		1175	132.3	1				.	.	.	.
KLDVKDISEK	A0A162G897	Transcription-repair-coupling factor	Mfd	LACPN	Lactiplantibacillus plantarum		1175	132.3	1				Cytoplasm [GO:0005737]	Cytoplasm [GO:0005737]	DNA repair (GO:0006281); Transcription-coupled nucleotide-excision repair DNA damage recognition (GO:0000716); Regulation of DNA-templated transcription (GO:0006355)	Nucleic acid binding (GO:0003676); ATP binding (GO:0005524); Damaged DNA binding (GO:0003684); DNA helicase activity (GO:0003678)
KLDVKDISEK	A0AAW3RIS0	Transcription-repair-coupling factor	Mfd	LACPN	Lactiplantibacillus plantarum		1175	132.3	1				Cytoplasm [GO:0005737]		DNA repair (GO:0006281)	DNA helicase activity (GO:0003678); ATP binding (GO:0005524); Damaged DNA binding (GO:0003684)
KLDVKDISEK	A0AAX1K7Q1	Transcription-repair-coupling factor	Mfd	LACPN	Lactiplantibacillus plantarum		1175	132.3	1				Cytoplasm [GO:0005737]		DNA repair (GO:0006281)	DNA helicase activity (GO:0003678); ATP binding (GO:0005524); Damaged DNA binding (GO:0003684)
KLDVKDISEK	A0A1E3KPK7	Transcription-repair-coupling factor	Mfd	LACPN	Lactiplantibacillus plantarum		1175	132.1	1				Cytoplasm [GO:0005737]	Cytoplasm [GO:0005737]	DNA repair (GO:0006281); Transcription-coupled nucleotide-excision repair DNA damage recognition (GO:0000716); Regulation of DNA-templated transcription (GO:0006355)	DNA helicase activity (GO:0003678); ATP binding (GO:0005524); Damaged DNA binding (GO:0003684); Hydrolase activity (GO:0016787)
GDLVAGQPAK	A0AB34Y1K0	Aminopeptidase C		LACPN	Lactiplantibacillus plantarum		443	50.3	3				Cytoplasm [GO:0005737]	Cytoplasm [GO:0005737]		Aminopeptidase activity (GO:0004177)
GDLVAGQPAK	A0A0G9F732	Aminopeptidase	Pepc	LACPN	Lactiplantibacillus plantarum		443	50.3	3			x	Cytoplasm [GO:0005737]	Cytoplasm [GO:0005737]	Response to toxic substance (GO:0009636); Homocysteine catabolic process (GO:0043418); Proteolysis (GO:0006508)	cysteine-type aminopeptidase activity (GO:0070005); Aminopeptidase activity (GO:0004177)
LDNLVPK	A0A165RHJ4	Type I restriction-modification system specificity subunit S		LACPN	Lactiplantibacillus plantarum		409	47.3	3				.	.	DNA binding (GO:0003677)	DNA restriction-modification system (GO:0009307)
LDNLVPK	A0AB34Y2V3	Type I restriction-modification system specificity subunit S		LACPN	Lactiplantibacillus plantarum		398	45.7	3				.	.	DNA binding (GO:0003677)	.
SRDMIVTQQK	A0AAW3RJD0	Site-specific recombinase DNA invertase Pinrelated protein		LACPN	Lactiplantibacillus plantarum		196	22.9	23				.	.	DNA recombination (GO:0006310)	DNA strand exchange activity (GO:0000150); DNA binding (GO:0003677)
SRDMIVTQQK	A0AAW3REN6	Site-specific recombinase DNA invertase Pinrelated protein		LACPN	Lactiplantibacillus plantarum		193	22.5	23				.	.	DNA recombination (GO:0006310)	DNA strand exchange activity (GO:0000150); DNA binding (GO:0003677)
SRDMIVTQQK	A0AAX1KE08	Recombinase family protein		LACPN	Lactiplantibacillus plantarum		193	22.5	23				.	.	DNA recombination (GO:0006310)	DNA strand exchange activity (GO:0000150); DNA binding (GO:0003677)
SRDMIVTQQK	A0AAW3RDY2	DNA invertase-like protein		LACPN	Lactiplantibacillus plantarum		191	22.4	23				.	.	DNA recombination (GO:0006310)	DNA strand exchange activity (GO:0000150); DNA binding (GO:0003677)
SRDMIVTQQK	A0A165US41	Site-specific recombinase DNA invertase Pinrelated protein		LACPN	Lactiplantibacillus plantarum		189	22.1	5				.	.	DNA recombination (GO:0006310)	DNA strand exchange activity (GO:0000150); DNA binding (GO:0003677)
SRDMIVTQQK	A0AB34Y1J7	Site-specific recombinase DNA invertase Pinrelated protein		LACPN	Lactiplantibacillus plantarum		184	21.5	5				.	.	DNA recombination (GO:0006310)	DNA strand exchange activity (GO:0000150); DNA binding (GO:0003677)
SRDMIVTQQK	A0A165S650	Site-specific recombinase DNA invertase Pinrelated protein		LACPN	Lactiplantibacillus plantarum		185	21.6	5				.	.	DNA recombination (GO:0006310)	DNA strand exchange activity (GO:0000150); DNA binding (GO:0003677)
SRDMIVTQQK	A0A0M0CFT5	Recombinase family protein		LACPN	Lactiplantibacillus plantarum		184	21.5	5				.	.	DNA recombination (GO:0006310)	DNA strand exchange activity (GO:0000150); DNA binding (GO:0003677)
SRDMIVTQQK	A0A165S5H2	Site-specific recombinase DNA invertase Pinrelated protein		LACPN	Lactiplantibacillus plantarum		146	17.2	5				.	.	DNA recombination (GO:0006310)	DNA strand exchange activity (GO:0000150); DNA binding (GO:0003677)
DLDFETNK	A0AAX1KEB3	Uncharacterized protein		LACPN	Lactiplantibacillus plantarum		119	14.2	10				.	.	.	.
DLDFETNK	A0A165S8H6	Uncharacterized protein		LACPN	Lactiplantibacillus plantarum		119	14.1	10				.	.	.	.
DLDFETNK	A0A0S2MME0	Uncharacterized protein		LACPN	Lactiplantibacillus plantarum		119	14.2	10				.	.	.	.
LATVAPER	A0AAW3RCJ5	Uncharacterized protein		LACPN	Lactiplantibacillus plantarum		301	33.9	7		x		.	.	.	.
NSVAIER	A0AAX1KBK1	Uncharacterized protein		LACPN	Lactiplantibacillus plantarum		658	74.5	7				.	.	.	.
NSVAIER	A0A1E3KUE1	Uncharacterized protein		LACPN	Lactiplantibacillus plantarum		658	74.6	7				.	.	.	.
NSVAIER	A0A165RLP7	LepB		LACPN	Lactiplantibacillus plantarum		658	74.5	7				.	.	.	.
NSVAIER	A0AAP1ENA1	LepB		LACPN	Lactiplantibacillus plantarum		658	74.5	7				.	.	.	.
SLASGSAGK	A0A142CP92	Uncharacterized protein		LACPN	Lactiplantibacillus plantarum		102	11.8	10				.	.	.	.
